# Supplementary material for: Biological function of Klebsiella variicola and its effect on the rhizosphere soil of maize seedlings
Source: PeerJ. 2020 Sep 16;8:e9894. doi: 10.7717/peerj.9894 (PMC7501803; doi:10.7717/peerj.9894)
Supplement: Data S1 — The content of organic matter, alkali-hydrolysable nitrogen, available phosphorus, available potassium. [file peerj-08-9894-s001.xls]

## Sheet: organic matter
	m	v	m	v				m	v	S-organic matter				S- organic matter	Stdev	Significance	NS- organic matter	Stdev	Significance
SiO2	0.3007	21.72	0.300433	22.3067			CK	0.3005	17.9	14.9604			CK	14.2838	1.16323	b	25.5052	1.49798	d
	0.3001	22.52						0.3001	18.5	12.9406			A1	16.106	1.03055	b	22.782	1.49528	e
	0.3005	22.68						0.3007	17.9	14.9504			A2	16.2161	0.525864	b	29.3483	1.36642	c
							10^2	0.3002	17.5	16.3346			A3	21.9843	1.04942	a	34.5492	0.846447	b
								0.3004	17.3	17.003			A4	23.4466	1.4512	a	38.0379	1.03797	a
								0.3001	17.9	14.9803
							10^4	0.3003	17.4	16.6689
								0.3001	17.5	16.3401
								0.3005	17.7	15.6394
							10^6	0.3003	15.5	23.1236
								0.3002	15.9	21.772
								0.3007	16.1	21.0572
							10^8	0.3002	15.7	22.4516
								0.3004	15.6	22.7763
								0.3009	14.9	25.1118
								m	v	NS-organic matter
							CK	0.3001	14.5	26.5385
								0.3002	14.6	26.1898
								0.3005	15.3	23.7872
							10^2	0.3003	15.9	21.7647
								0.3001	15.1	24.4988
								0.3006	15.8	22.0824
							10^4	0.3002	14.1	27.889
								0.3005	13.6	29.5586
								0.3003	13.3	30.5975
							10^6	0.3007	12.1	34.628
								0.3003	11.9	35.3535
								0.3002	12.4	33.6661
							10^8	0.3003	10.8	39.0905
								0.3006	11.4	37.0152
								0.3008	11.1	38.008

## Sheet: Alkali-hydrolyzable nitrogen
	Beginning	Ending	Consumption	Average Consumption				Beginning	Ending	Consumption	Alkali-hydrolyzable nitrogen				S-Alkali-hydrolyzable nitrogen	Stdev	Significance	NS-Alkali-hydrolyzable nitrogen	Stdev	Significance
Blank	0.9	1.04	0.14	0.14			CK	1.92	2.62	0.7	39.2			CK	42.9333	5.30031	c	105.933	2.13854	d
	1.04	1.2	0.16					2.62	3.34	0.72	40.6			A1	48.0667	5.30031	c	124.6	6.10246	c
	1.3	1.42	0.12					0	0.84	0.84	49			A2	72.3333	3.52326	b	124.6	4.2	c
							10^2	0	0.86	0.86	50.4			A3	93.3333	2.91433	a	155.867	4.50037	b
								0.86	1.74	0.88	51.8			A4	94.2667	4.04145	a	166.6	5.6	a
								1.74	2.48	0.74	42
							10^4	0	1.18	1.18	72.8
								1.18	2.4	1.22	75.6
								2.1	3.22	1.12	68.6
							10^6	0	1.46	1.46	92.4
								1.46	2.98	1.52	96.6
								2.98	4.42	1.44	91
							10^8	0	1.52	1.52	96.6
								1.52	2.94	1.42	89.6
								2.94	4.46	1.52	96.6
								Beginning	Ending	Consumption	Alkali-hydrolyzable nitrogen
							CK	0	1.66	1.66	106.4
								1.66	3.34	1.68	107.8
								3.34	4.96	1.62	103.6
							10^2	0	1.82	1.82	117.6
								1.82	3.78	1.96	127.4
								0	1.98	1.98	128.8
							10^4	0	1.98	1.98	128.8
								1.98	3.9	1.92	124.6
								0	1.86	1.86	120.4
							10^6	0	2.32	2.32	152.6
								2.62	4.96	2.34	154
								0	2.44	2.44	161
							10^8	0	2.52	2.52	166.6
								2.52	4.96	2.44	161
								0	2.6	2.6	172.2

## Sheet: Available phosphorus
	OD	Available phosphorus				S-Available phosphorus	Stdev	Significance	NS-Available phosphorus	Stdev	Significance
CK	0.06687	6.45754			CK	6.24384	0.302169	e	18.3534	0.368042	d
	0.06602	6.37584			A1	7.30212	0.607834	d	18.0656	0.552892	d
	0.06105	5.89813			A2	13.564	0.190706	c	20.2283	0.679363	c
10^2	0.07064	6.81992			A3	15.7786	0.411261	b	27.6597	0.348788	a
	0.07357	7.10155			A4	17.1951	0.459273	a	26.3983	0.581215	b
	0.08276	7.98489
10∧4	0.14261	13.7377
	0.13868	13.3599
	0.14112	13.5945
10∧6	0.16688	16.0705
	0.15895	15.3083
	0.1657	15.9571
10∧8	0.1781	17.149
	0.18358	17.6757
	0.17406	16.7606
	OD	Available phosphorus
CK	0.19328	18.6081
	0.19237	18.5206
	0.18624	17.9314
10^2	0.19284	18.5658
	0.18146	17.4719
	0.18861	18.1592
10∧4	0.21316	20.5189
	0.20206	19.452
	0.21519	20.7141
10∧6	0.28534	27.4569
	0.28537	27.4598
	0.29164	28.0624
10∧8	0.27346	26.315
	0.28076	27.0167
	0.26876	25.8632

## Sheet: Available potassium
	OD	Available potassium				S-Available potassium	Stdev	Significance	NS-Available potassium	Stdev	Significance
CK	0.405	58.5543			CK	61.7622	3.20787	c	87.9954	2.14214	d
	0.42	61.7622			A1	56.0593	1.51724	d	78.0154	3.57213	e
	0.435	64.9701			A2	66.8235	2.02131	b	94.6963	2.31323	c
10^2	0.401	57.6989			A3	79.4411	2.05497	a	115.868	3.96071	b
	0.387	54.7049			A4	75.5917	2.67394	a	123.068	1.81884	a
	0.392	55.7742
10∧4	0.433	64.5423
	0.451	68.3918
	0.447	67.5364
10∧6	0.494	77.5877
	0.501	79.0847
	0.513	81.651
10∧8	0.485	75.663
	0.472	72.8828
	0.497	78.2293
	OD	Available potassium
CK	0.533	85.9281
	0.542	87.8529
	0.553	90.2053
10^2	0.514	81.8648
	0.493	77.3738
	0.481	74.8075
10∧4	0.583	96.621
	0.562	92.13
	0.577	95.3379
10∧6	0.654	111.805
	0.691	119.718
	0.674	116.082
10∧8	0.715	124.85
	0.698	121.215
	0.707	123.139
