# Supplementary material for: Biological function of Klebsiella variicola and its effect on the rhizosphere soil of maize seedlings
Source: PeerJ. 2020 Sep 16;8:e9894. doi: 10.7717/peerj.9894 (PMC7501803; doi:10.7717/peerj.9894)
Supplement: Data S2 — The content of alkaline phosphatase, sucrase, urease, and catalase [file peerj-08-9894-s002.xls]

## Sheet: urease activity
	AS	AK(average)	AS-AK（average）	Value of the standard curve	Urease activity（mg/g）			S-Urease activity（mg/g）	Stdev	Significance	NS-Urease activity（mg/g）	Stdev	Significance
CK	0.40371		0.283183	0.149814	0.299628		CK	0.306261	0.0122547	e	0.6008	0.0243856	c
	0.40285		0.282323	0.149377	0.298753		A1	0.433836	0.0167991	c	0.586242	0.00921444	c
	0.42415		0.303623	0.160201	0.320403		A2	0.366571	0.0082066	d	0.678941	0.0182458	b
CK -AK	0.12072						A3	0.530696	0.0135047	b	0.735189	0.0148343	a
	0.12057						A4	0.570505	0.0210558	a	0.763756	0.0152979	a
	0.12029	0.120527
10∧2	0.52223		0.397623	0.207972	0.415944
	0.54225		0.417643	0.218146	0.436293
	0.55502		0.430413	0.224636	0.449272
10∧2AK	0.12441
	0.12469
	0.12472	0.124607
10∧4	0.45843		0.345867	0.181669	0.363339
	0.45561		0.343047	0.180236	0.360473
	0.47079		0.358227	0.187951	0.375902
10∧4AK	0.1124
	0.11245
	0.11284	0.112563
10∧6	0.67154		0.525773	0.273098	0.546196
	0.64721		0.501443	0.260734	0.521467
	0.65012		0.504353	0.262212	0.524425
10∧6AK	0.14545
	0.14553
	0.14632	0.145767
10∧8	0.66419		0.542827	0.281765	0.563529
	0.65464		0.533277	0.276911	0.553822
	0.69433		0.572967	0.297082	0.594163
10∧8AK	0.12138
	0.12149
	0.12122	0.121363
	AS	AK(average)	AS-AK（average）	Value of the standard curve	urease activity（mg/g）
CK	0.69357		0.557183	0.289061	0.578121
	0.71282		0.576433	0.298843	0.597687
	0.74126		0.604873	0.313297	0.626593
CK -AK	0.13183
	0.14251
	0.13482	0.136387
10∧2	0.71231		0.575617	0.298428	0.596857
	0.69727		0.560577	0.290785	0.58157
	0.69602		0.559327	0.29015	0.5803
10∧2AK	0.12831
	0.13575
	0.14602	0.136693
10∧4	0.75938		0.639013	0.330647	0.661293
	0.77562		0.655253	0.3389	0.677799
	0.79523		0.674863	0.348866	0.697731
10∧4AK	0.12036
	0.11927
	0.12147	0.120367
10∧6	0.84781		0.699233	0.36125	0.722501
	0.87634		0.727763	0.375749	0.751499
	0.85673		0.708153	0.365784	0.731567
10∧6AK	0.15024
	0.14835
	0.14714	0.148577
10∧8	0.88024		0.73902	0.38147	0.76294
	0.86641		0.72519	0.374442	0.748883
	0.89648		0.75526	0.389723	0.779446
10∧8AK	0.13674
	0.14121
	0.14571	0.14122

## Sheet: alkaline phosphatase activity
	OD	Value of the standard curve	P2O5（soil 100g）	P2O5（mg/g）			S- P2O5（mg/g）	Stdev	Significance	NS-P2O5	Stdev	Significance
CK	0.16147	0.532994	31.2462	0.312462		CK	0.318828	0.0134233	d	0.855084	0.0229236	d
	0.17378	0.570159	33.425	0.33425		A1	0.435655	0.0339719	c	0.833196	0.0133991	d
	0.15995	0.528405	30.9772	0.309772		A2	0.509779	0.0143452	b	0.904565	0.0330015	c
10^2	0.21272	0.687723	40.3171	0.403171		A3	0.784729	0.0304193	a	1.10107	0.0248211	b
	0.25101	0.803324	47.0941	0.470941		A4	0.766918	0.0236241	a	1.20263	0.0227509	a
	0.22949	0.738353	43.2852	0.432852
10^4	0.28106	0.894048	52.4127	0.524127
	0.26485	0.845109	49.5436	0.495436
	0.27295	0.869563	50.9773	0.509773
10^6	0.43267	1.35177	79.2464	0.792464
	0.40935	1.28137	75.119	0.75119
	0.44288	1.3826	81.0535	0.810535
10^8	0.40364	1.26413	74.1083	0.741083
	0.42125	1.3173	77.2252	0.772252
	0.42982	1.34317	78.742	0.78742
	OD	Value of the standard curve	P2O5（soil 100g）	P2O5（mg/g）
CK	0.45312	1.41351	82.8659	0.828659
	0.47476	1.47885	86.696	0.86696
	0.47627	1.48341	86.9632	0.869632
10^2	0.45341	1.41439	82.9172	0.829172
	0.44951	1.40262	82.2269	0.822269
	0.46413	1.44675	84.8146	0.848146
10^4	0.49734	1.54702	90.6925	0.906925
	0.47673	1.4848	87.0447	0.870447
	0.51395	1.59717	93.6323	0.936323
10^6	0.59273	1.83501	107.576	1.07576
	0.60761	1.87994	110.209	1.10209
	0.62076	1.91964	112.537	1.12537
10^8	0.67614	2.08683	122.339	1.22339
	0.66643	2.05752	120.62	1.2062
	0.65067	2.00994	117.831	1.17831

## Sheet: sucrase activity 
	OD	AK(average)	OD-ODAK(average)	Value of the standard curve	a*ts/m				S-sucrase activity	Stdev	Significance	NS-sucrase activity	Stdev	Significance
CK	0.66759		0.482757	1.8053	18.053			CK	19.6654	1.41763	d	37.8341	0.734794	c
	0.72397		0.539137	2.02273	20.2273			A1	18.6167	0.760881	d	39.9119	1.49708	b
	0.73664		0.551807	2.0716	20.716			A2	26.0386	0.842368	c	40.483	1.16008	b
CK-AK	0.18474	0.184833						A3	30.5137	0.799692	b	56.1739	0.745931	a
	0.18504							A4	34.7621	0.945611	a	57.0144	0.531816	a
	0.18472
10^2	0.68758		0.492957	1.84464	18.4464
	0.71356		0.518937	1.94483	19.4483
	0.67485		0.480227	1.79554	17.9554
10^2-AK	0.19151	0.194623
	0.19579
	0.19657
10^4	0.86709		0.679147	2.5627	25.627
	0.86331		0.675367	2.54812	25.4812
	0.90289		0.714947	2.70076	27.0076
10^4-AK	0.18811	0.187943
	0.18781
	0.18791
10^6	0.99647		0.807967	3.0595	30.595
	0.97265		0.784147	2.96764	29.6764
	1.01396		0.825457	3.12696	31.2696
10^6-AK	0.1886	0.188503
	0.18846
	0.18845
10^8	1.12806		0.935853	3.55271	35.5271
	1.1158		0.923593	3.50543	35.0543
	1.08081		0.888603	3.37049	33.7049
10^8-AK	0.19234	0.192207
	0.19212
	0.19216
	OD	AK(average)	OD-ODAK(average)	Value of the standard curve	a*ts/m
CK	1.20124		1.01704	3.86582	38.6582
	1.17373		0.98953	3.75972	37.5972
	1.16465		0.98045	3.7247	37.247
CK-AK	0.17761	0.1842
	0.18324
	0.19175
10^2	1.19832		1.00793	3.83067	38.3067
	1.24635		1.05596	4.0159	40.159
	1.27516		1.08477	4.12701	41.2701
10^2-AK	0.19017	0.190393
	0.18864
	0.19237
10^4	1.27675		1.09089	4.15061	41.5061
	1.25637		1.07051	4.07202	40.7202
	1.21754		1.03168	3.92226	39.2226
10^4-AK	0.18657	0.185863
	0.19024
	0.18078
10^6	1.63643		1.45173	5.54224	55.4224
	1.67511		1.49041	5.69142	56.9142
	1.65621		1.47151	5.61853	56.1853
10^6-AK	0.17951	0.1847
	0.18302
	0.19157
10^8	1.67857		1.49227	5.6986	56.986
	1.6659		1.4796	5.64974	56.4974
	1.69345		1.50715	5.75599	57.5599
10^8-AK	0.17982	0.186297
	0.18964
	0.18943

## Sheet: catalase activity
	OD	A=A0-AS+AK	A*7.07/2			S-catalase activity	Stdev	Significance	NS-catalase activity	Stdev	Significance
CK	0.569	0.504	1.78164		CK	1.78164	0.045955	d	2.74787	0.0574732	c
	0.556	0.517	1.8276		A1	2.16813	0.0693016	c	3.12141	0.0681806	b
	0.582	0.491	1.73568		A2	2.33781	0.0750164	b	3.10726	0.10288	b
CK -AK	0.148				A3	2.5888	0.0942151	a	3.41834	0.0594679	a
10∧2	0.491	0.595	2.10332		A4	2.49689	0.0320758	a	3.47844	0.137638	a
	0.452	0.634	2.24119
	0.475	0.611	2.15989
10∧2 AK	0.161
10∧4	0.445	0.655	2.31542
	0.456	0.644	2.27654
	0.415	0.685	2.42148
10∧4AK	0.175
10∧6	0.346	0.752	2.65832
	0.396	0.702	2.48157
	0.355	0.743	2.6265
10∧6AK	0.173
10∧8	0.408	0.716	2.53106
	0.419	0.705	2.49218
	0.426	0.698	2.46743
10∧8AK	0.199
A0	0.925
	OD	A=A0-AS+AK	A*7.07/2
CK	0.313	0.763	2.6972
	0.302	0.774	2.73609
	0.281	0.795	2.81033
CK -AK	0.151
10∧2	0.202	0.891	3.14968
	0.232	0.861	3.04364	.
	0.196	0.897	3.17089
10∧2 AK	0.168
10∧4	0.251	0.846	2.99061
	0.196	0.901	3.18504
	0.207	0.89	3.14615
10∧4AK	0.172
10∧6	0.121	0.973	3.43955
	0.146	0.948	3.35118
	0.114	0.98	3.4643
10∧6AK	0.169
10∧8	0.187	0.954	3.37239
	0.113	1.028	3.63398
	0.171	0.97	3.42895
10∧8AK	0.216
A0	0.925

## Sheet: Colonization of K.vari
S	1	2	3	Dilution ratio	CFU		cfu/g
0d	85	69	81	1000	78.3333		3.91667e+07
3d	160	139	142	100	147		7350000
6d	175	169	208	100	184		9200000
9d	238	207	242	1000	229		114500000
12d	101	88	92	10000	93.6667		4.68333e+08
15d	110	104	93	10000	102.333		5.11667e+08
NS	1	2	3	Dilution ratio	CFU		cfu/g
0	101	86	77	1000	88		44000000
3	41	33	39	100	37.6667		1.88333e+06
6	99	76	81	10	85.3333		426667
9	88	67	72	100	75.6667		3.78333e+06
12	151	183	176	10000	170		850000000
15	32	40	35	100000	35.6667		1.78333e+09

## Sheet: Seeding
S	Plant height	Average	Stdev	Root length	Average	Stdev	Ground dry weight	Average	Stdev	Underground dry weight	Average	Stdev
CK	21.85	23.22	1.26369	17.37	19.1	1.66009	0.085	0.084	0.00458258	0.052	0.054	0.0043589
	24.34			20.68			0.079			0.059
	23.47			19.25			0.088			0.051
K.variicola	27.71	27.2967	1.8745	25.76	24.5567	1.09464	0.113	0.105333	0.00802081	0.075	0.0706667	0.00450925
	28.93			23.62			0.097			0.066
	25.25			24.29			0.106			0.071
NS	Plant height	Average	Stdev	Root length	Average	Stdev	Ground dry weight	Average	Stdev	Underground dry weight	Average	Stdev
CK	27.46	28.4833	1.18391	27.76	26.29	1.87385	0.105	0.113333	0.0085049	0.071	0.072	0.00360555
	29.78			24.18			0.122			0.069
	28.21			26.93			0.113			0.076
K.variicola	31.81	30.9367	0.841982	27.56	28.5133	1.58245	0.126	0.128667	0.00378594	0.083	0.0833333	0.00750555
	30.87			30.34			0.133			0.091
	30.13			27.64			0.127			0.076
